# Supplementary material for: Nanocellulose Sponges Containing Antibacterial Basil Extract
Source: Int J Mol Sci. 2023 Jul 24;24(14):11871. doi: 10.3390/ijms241411871 (PMC10380770; doi:10.3390/ijms241411871)
Supplement: Supplementary file 1 [file ijms-24-11871-s001.zip]

Archive with 1 entries (1 files):
- ijms-2510024-supplementary.pdf
